# Supplementary material for: Biological Networks for Predicting Chemical Hepatocarcinogenicity Using Gene Expression Data from Treated Mice and Relevance across Human and Rat Species
Source: PLoS One. 2013 May 30;8(5):e63308. doi: 10.1371/journal.pone.0063308 (PMC3667849; doi:10.1371/journal.pone.0063308)
Supplement: Table S4 — The list of pathways used as predictors along with their importance measures as reported by the random forests learning algorithm [37] . The importance measures for each of the pathways are also reported. (XLS) [file pone.0063308.s006.xls]

## Sheet: S3
Supplementary Table 5. List of various learning algorithms attempted in the SuperLearner package and the cross-validated risk for the case of pathway-based continuous predictions
Algorithm	Description	Ave	se	Min	Max
Super Learner	Optimal linear combination of output of all learning algorithms used	4.9209	0.80504	2.8383	6.1342
Discrete SL	Discrete best choice of output of all learning algorithms at each CV split used	4.4261	0.72815	2.5323	6.1089
SL.randomForest.1_All	random forests using 5 variables sampled at each split and 2000 trees using all features	3.8613	0.6089	2.5323	5.1905
SL.randomForest.1_screen.randomForest	random forests using 5 variables sampled at each split and 2000 trees using features screened by random forests	5.1558	0.86571	3.8076	6.0811
SL.randomForest_All	random forests with default settings using all features	4.0042	0.63643	2.4605	5.2465
SL.randomForest_screen.randomForest	random forests using default settings using features screened by random forests	5.0299	0.86709	3.6084	6.1089
SL.spls_All	Sparse partial least squares using all features	5.9677	1.14855	4.329	7.6811
SL.spls_screen.randomForest	Sparse partial least squares using features filtered by random forests	7.9601	1.35028	5.9845	10.0901
SL.bagging_screen.randomForest	Bagging CART trees on features filtered by random forests	4.8944	0.82284	3.1865	6.6227
SL.bayesglm_screen.randomForest	Bayesian glm on features filtered by random forests	7.7037	1.279	5.8489	9.6761
SL.cforest_screen.randomForest	Conditional tree forest on features filtered by random forests	4.4414	0.60311	3.7078	5.4011
SL.nnet_screen.randomForest	Neural networks on features filtered by random forests	11.0776	2.33319	6.2206	22.477
SL.loess_screen.randomForest	Local polynomial regression on features filtered by random forests	6.3826	1.00057	3.9188	9.6658
SL.svm_All	Support vector machines on all features	3.896	0.58356	2.6415	4.8996
SL.svm_screen.randomForest	Support vector machines on features filtered by random forests	4.6453	0.85367	3.0534	5.8098
